# Supplementary material for: A positive feedback loop between TKT and c-Myc drives TACE resistance in hepatocellular carcinoma
Source: Cell Death Discov. 2026 Apr 21;12:267. doi: 10.1038/s41420-026-03125-8 (PMC13233983; doi:10.1038/s41420-026-03125-8)
Supplement: Supplementary file 3 — Supplementary Table S1 [file 41420_2026_3125_MOESM3_ESM.xlsx]

## Sheet: Sheet1
The shRNA sequences
NC	CCGG-GATTCTCCGAACGTGTCACGT-CTCGAG-ACGTGACACGTTCGGAGAATC-TTTTTT
TKT-shRNA-1	CCGG-TCACCGTGGAGGACCATTATT-CTCGAG-AATAATGGTCCTCCACGGTGA-TTTTTT
TKT-shRNA-2	CCGG-GATGACCAGGTGACCGTTATC-CTCGAG-GATAACGGTCACCTGGTCATC-TTTTTT
TKT-shRNA-3	CCGG-TAGAAGATCTGGCTATGTTTC-CTCGAG-GAAACATAGCCAGATCTTCTA-TTTTTT
TKT-shRNA-4	CCGG-CACCGGCAAATACTTCGACAA-CTCGAG-TTGTCGAAGTATTTGCCGGTG-TTTTTT
