# Supplementary material for: A positive feedback loop between TKT and c-Myc drives TACE resistance in hepatocellular carcinoma
Source: Cell Death Discov. 2026 Apr 21;12:267. doi: 10.1038/s41420-026-03125-8 (PMC13233983; doi:10.1038/s41420-026-03125-8)
Supplement: Supplementary file 4 — Supplementary Table S2 [file 41420_2026_3125_MOESM4_ESM.xlsx]

## Sheet: Sheet1
The Detailed information of all antibodies for protein molecules used in the immunoimprinting experiment.
Gene	Dilution ratio	catalog number	manufacturer
TKT	1:2000	Cat#11039-1-AP	Proteintech
RAF1	1:500	Cat#sc-7267	Santa Cruz Biotechnology
p-c-Raf (Ser338)	1:1000	Cat#F0353	Selleck
ERK1/2	1:500	Cat#sc-81459	Santa Cruz Biotechnology
p-ERK1/2	1:2000	Cat#9109	CST
c-Myc	1:2000	Cat#9402	CST
p-c-Myc-S62	1:1000	Cat#AP0082	ABclonal
p-c-Myc-T58	1:1000	Cat#AP0080	ABclonal
E-cadherin	1:1000	Cat#20874-1-AP	Proteintech
N-cadherin	1:1000	Cat#22018-1-AP	Proteintech
Vimentin	1:1000	Cat#10366-1-AP	Proteintech
β-actin	1:2000	Cat#66009-1-Ig	Proteintech
Ubiquitin	1:1000	Cat#XG354413	Invitrogen
