# Supplementary material for: A positive feedback loop between TKT and c-Myc drives TACE resistance in hepatocellular carcinoma
Source: Cell Death Discov. 2026 Apr 21;12:267. doi: 10.1038/s41420-026-03125-8 (PMC13233983; doi:10.1038/s41420-026-03125-8)
Supplement: Supplementary file 5 — Supplementary Table S3 [file 41420_2026_3125_MOESM5_ESM.xlsx]

## Sheet: Supplementary Table S2
Supplementary Table S3. The sequences of gene-specific primers.
Genes		Sequences (5'-3')
TKT	Forward Primer	AACCTCTGCGGCTCCCACTG
	Reverse Primer	GCCTTCTCTGTAGCAACGCCATC
c-Myc	Forward Primer	GCCTCAGAGTGCATCGAC
	Reverse Primer	TCCACAGAAACAACATCG
β-actin	Forward Primer	CTACCTCATGAAGATCCTCACC
	Reverse Primer	AGTTGAAGGTAGTTTCGTGGAT
